# Supplementary material for: Scalable manufacturing of multifunctional insect wing membrane via interfacial lase-and-peel strategy
Source: Sci Adv. 2025 Dec 10;11(50):eaea6934. doi: 10.1126/sciadv.aea6934 (PMC12694025; doi:10.1126/sciadv.aea6934)
Supplement: Supplementary file 2 — Movies S1 to S3 [file sciadv.aea6934_movies_s1_to_s3.zip]

Archive with 3 entries (3 files):
- aea6934_movie_s1.mp4
- aea6934_movie_s2.mp4
- aea6934_movie_s3.mp4
